# Supplementary material for: Temporal Roles of Platelet and Coagulation Pathways in Collagen- and Tissue Factor-Induced Thrombus Formation
Source: Int J Mol Sci. 2021 Dec 29;23(1):358. doi: 10.3390/ijms23010358 (PMC8745329; doi:10.3390/ijms23010358)
Supplement: Supplementary file 1 [file ijms-23-00358-s001.zip]

Archive with 1 entries (1 files):
- ijms-1505203-supplementary.pdf
